# Supplementary material for: Knowledge, Attitudes, and Practices on Tick-Borne Encephalitis Virus and Tick-Borne Diseases within Professionally Tick-Exposed Persons, Health Care Workers, and General Population in Serbia: A Questionnaire-Based Study
Source: Int J Environ Res Public Health. 2022 Jan 13;19(2):867. doi: 10.3390/ijerph19020867 (PMC8775684; doi:10.3390/ijerph19020867)
Supplement: Supplementary file 1 [file ijerph-19-00867-s001.zip]

Archive with 2 entries (2 files):
- Supplementary Material S1.pdf
- Supplementary Material S2.pdf
